# Supplementary material for: A comprehensive dataset on biomechanics and motor control during human walking with discrete mechanical perturbations
Source: PeerJ. 2024 Apr 29;12:e17256. doi: 10.7717/peerj.17256 (PMC11064863; doi:10.7717/peerj.17256)
Supplement: Supplemental Information 2 — This code generates two figures. The first is a sample of the raw right force plate, belt speed, lateral gastrocnemius, and heel marker data. The second figure is the processed EMG, joint angles, force plate, and belt speed data. [file peerj-12-17256-s002.txt]

function visualize
% this is a matlab function that generates the two figures in the PeerJ paper
% 1: example of raw data
% 2: example of processed data

    close all                   % close all figure windows

    % some settings
    datarepository = 'C:\Users\Ton\Documents\Lab\People\Lorenz (Dana)\RawData\';
    subject = 'Sub03';      % the subject we will visualize
    trial = 'Sub03_0003';   % the trial from which we will plot raw data

    % if folder with the data repository is not found, ask user to find it
    if ~exist(datarepository,'dir')
        datarepository = [uigetdir('.','select the data repository folder') '\'];
    end
    if ~exist([datarepository 'Participant info.xlsx'], 'file')
        error('the datarepository does not have Participant info.xlsx')
    end
    folder = [datarepository subject '\'];

    % generate a plot with raw data from one trial
    plotRawData(folder,trial);
    disp('Hit ENTER to continue')
    pause

    % generate a plot with processed data, combining all trials from the folder
    plotProcessedData(folder);

end
%=============================================================
function plotRawData(folder, trial)
    
% generate the path names for the Mocap and EMG files
    mocapfile = [folder trial '_Mocap.txt'];    
    emgfile   = [folder trial '_EMG.txt'];
    dflowfile = [folder trial '_dflow.txt'];

    % import the data
    mocap = importdata(mocapfile);
    emg   = importdata(emgfile);
    dflow = importdata(dflowfile);

    % extract the time stamps and make them 0 at start of trial
    % subtract 48 ms from the emg time stamps to compensate for the Delsys data lag
    tmocap = mocap.data(:,1) - mocap.data(1,1); 
    temg   = emg.data(:,1)   - emg.data(1,1) - 0.048;       
    tdflow = dflow.data(:,1) - dflow.data(1,1);    

    % extract the variables we want to plot
    vGRF      = getcolumn(mocap, "FP2.ForY");
    hGRF      = getcolumn(mocap, "FP2.ForZ");
    EMGlatgas = getcolumn(emg,   "LateralGastrocnemius");
    yHeel     = getcolumn(mocap, "RHEE.PosY");
    zHeel     = getcolumn(mocap, "RHEE.PosZ");  
    beltspeed = getcolumn(dflow, "RightBeltspeed");

    % make the figure
    timeRange = [112 118];  % time range to plot
    figure
    subplot(4,1,1)
    plot(tmocap,[hGRF vGRF]);
    trial_label = strrep(trial,'_','\_');  % to prevent _ from making a subscript
    title([trial_label ' ground reaction force (right belt)'])
    legend('horizontal (Z)','vertical (Y)','Location','northwest')
    xlim(timeRange)
    ylabel('force (N)')

    subplot(4,1,2)
    plot(tdflow,beltspeed);
    title('belt speed')
    ylabel('speed (m/s)')
    xlim(timeRange)
    ylim([1 2]);
    
    subplot(4,1,3)
    plot(temg,EMGlatgas);
    title('EMG Lateral Gastrocnemius')
    ylabel('EMG (V)')
    xlim(timeRange)
    
    subplot(4,1,4)
    plot(tmocap,[zHeel yHeel]);
    title('right heel marker')
    legend('horizontal (Z)','vertical (Y)','Location','northwest')
    ylabel('position (m)')
    xlabel('time (s)')
    xlim(timeRange)

    % label the panels and export to PDF file
    addPanelLabels();
    set(gcf,'Position', [437   252   490   595]);  % this gives good proportions
    print('rawdata.pdf','-dpdf')
    fprintf('created rawdata.pdf in %s\n', pwd)
    
end
%=============================================================
function plotProcessedData(folder)
    
    % preparations 
    perturbtypes = {'10%','20%','30%','40%','50%','60%','70%','80%','unperturbed'};
    ntypes = numel(perturbtypes);

    % find the mocap files in this folder
    mocapFiles = dir([folder '*_Mocap.txt']);

    % get the gait cycles by perturbation type, and the emg, from all trials
    for k = 1:numel(mocapFiles)
        [cycles{k}, data{k}, labels, units] = getdata(folder, mocapFiles(k).name, perturbtypes);  
    end
    
    % make a plot legend to indicate the perturbation types and number of gait cycles in each
    for i = 1:ntypes
        % determine how many gait cycles with perturbation type i
        nCycles = 0;
        for j = 1:numel(mocapFiles)
            nCycles = nCycles + sum(cycles{j}.ptype == i);
        end
        perturblegends{i} = [perturbtypes{i} ' (N=' num2str(nCycles) ')'];
    end

    % resample and average the gait cycles of the same type, from all trials
    nsam = 500;  % number of samples within each cycle, should be large enough that no details in the EMG envelope are lost.
    nVar = numel(labels);  % number of signals to average
    av = zeros(nsam+1, nVar, ntypes);  % where we will store the results of averaging 
    sd = zeros(nsam+1, nVar, ntypes);  % where we will store the results of averaging 
    fprintf('Analysis of %d combined trials...\n', numel(mocapFiles) );
    nVarCycles = zeros(nVar,ntypes);  % keep track of how many cycles we have for each variable
    avDuration = zeros(nVar,ntypes);  % mean cycle duration for each result
    sdDuration = zeros(nVar,ntypes);  % sd of cycle duration for each result
    nBeltAbnormal = zeros(ntypes,1);  % keep track of how many cycles were removed due to belt speed control problem
    nVarAbnormal = zeros(nVar,ntypes); % keep track of how many cycles were removed because they were outliers
    nVarMissing = zeros(nVar,ntypes); % keep track of how many cycles were removed because of missing data (markers)
    for i=1:ntypes
         [av(:,:,i),sd(:,:,i),nVarCycles(:,i),nBeltAbnormal(i),nVarAbnormal(:,i),nVarMissing(:,i),avDuration(:,i),sdDuration(:,i)] = ...
            average_cycles(data,cycles,i,nsam);  % make an average of those cycles
         if (nBeltAbnormal > 0)
            fprintf(' %s perturbation: %3d cycles removed due to belt control error\n', ...
                perturbtypes{i}, nVarAbnormal(i));
         end
         for j = 1:nVar
           if (nVarAbnormal(j,i) > 0)
               fprintf(' %s perturbation:%20s: %3d cycles abnormal data (%d left)\n', ...
                   perturbtypes{i},labels{j}, nVarAbnormal(j,i), ...
                   nVarCycles(j,i));
           end
           if (nVarMissing(j,i) > 0)
               fprintf(' %s perturbation:%20s: %3d cycles missing data (%d left)\n', ...
                   perturbtypes{i},labels{j}, nVarMissing(j,i), ...
                   nVarCycles(j,i));
           end

         end
    end
   
    % normalize all EMG signals to the peak of the unperturbed EMG
    % assume the first 8 variables are EMG
    nMus = 8;
    for i = 1:nMus  % 
        emgpeak = max(av(:,i,end));  % peak from unperturbed EMG (last type)
        av(:,i,:) = 100 * av(:,i,:)/emgpeak;
        sd(:,i,:) = 100 * sd(:,i,:)/emgpeak;
    end

    % calculate standard error of the mean (SEM) = SD/sqrt(N)
    sem = zeros(size(sd));
    for i=1:ntypes
        for j = 1:nVar
            sem(:,j,i) = sd(:,j,i) / sqrt(nVarCycles(j,i));
        end
    end
  
    % create the figure (4x4 subplots) showing 8 EMGs, 3 angles, 2 GRFs, 1 belt speed
    nRows = 4;
    nCols = 4;
    figure()
    labels = strrep(labels,'_','\_');  % for plotting labels, put a \ before each underscore
    perc = 100*(0:nsam)/nsam;  % 0-100% time values for the average cycle
    for i = 1:nVar
        subplot(nRows,nCols,i);  

        % extract the mean emg for muscle i, for all perturbation types
        average = squeeze(av(:,i,:));  % "squeeze" makes 2D matrix from one slice of a 3D matrix
        sem1 = squeeze(sem(:,i,:));  

        % plot the mean plus minus SEM for all perturbtypes
        c = lines(ntypes-1);  % this is the color map
        for k = 1:ntypes-1
            color = c(k,:);   % pick the RGB color values for type k
            x = 100*(0:nsam)'/nsam;
            y = average(:,k);
            x = [x ; x(end:-1:1)];
            y = [y+sem1(:,k) ; y(end:-1:1)-sem1(end:-1:1,k)];
            fill(x,y,color,'EdgeColor','none','FaceAlpha',0.8);
            hold on
        end

        % show the unperturbed EMG (last column of average) as a black line
        plot(perc, average(:,end),'k-')

        % make sure the vertical axis starts at 0 for the EMG plots
        % and at 1.0 for belt speed (the last variable)
        if i <= nMus
            ylim = get(gca,'YLim');
            ylim(1) = 0;
            set(gca,'YLim',ylim);
        elseif i == nVar
            set(gca,'YLim',[1 2]);
        end

        set(title(labels{i}), 'FontSize',6);
        set(xlabel('% gait cycle'), 'FontSize',6);
        set(ylabel(units{i}), 'FontSize',6);
        set(gca,'FontSize',6)
        set(gca,'XTick',[0 20 40 60 80 100])
    end

    % add the legend
    p = legend(perturblegends, 'Location','best');
    set(p,'Position',[0.7554 0.0843 0.1162 0.1823]) % move the legend to the empty subplot
    set(p,'FontSize',5) 

    % label the panels and export to PDF file
    addPanelLabels();
    set(gcf,'Position', [106 50 1125 946]);        % this gives good proportions
    set(gcf,'Renderer','painters');
    set(gcf,'RendererMode','manual');  % forcing vector graphics export
    print('processeddata.pdf','-dpdf','-bestfit')
    fprintf('created processeddata.pdf in %s\n', pwd)

end
%=====================================================================
function [cycles, data, datanames, dataunits] = getdata(folder, mocapfile, perturbtypes)
% extract the necessary data from one trial

    trialname = strrep(mocapfile,'_Mocap.txt','');
    fprintf('Getting data from: %s...\n', trialname);
    ntypes = numel(perturbtypes);

    % generate the three file names from the trial name
    mocapfile = [folder trialname '_Mocap.txt'];    
    emgfile   = [folder trialname '_EMG.txt'];
    dflowfile = [folder trialname '_dflow.txt'];

    % import the data
    mocapdata = importdata(mocapfile);
    emgdata = importdata(emgfile);
    if exist(dflowfile)
        dflowdata = importdata(dflowfile);
    else
        dflowdata = [];  % if the dflow file does not exist, it was an unperturbed trial
    end

    % time stamps of data streamed from Cortex are not completely reliable
    % but we know for sure that Cortex sampled at a constant rate and no data
    % is lost, so we generate better time stamps here:
    mocapdata.data(:,1) = mocapdata.data(1,1) + 0.01*(0:(size(mocapdata.data,1)-1))';
    tmocap = mocapdata.data(:,1);
    emgdata.data(:,1)   = emgdata.data(1,1)   + 0.001*(0:(size(emgdata.data,1)-1))';

    % determine the gait cycles for right side
    Rcycles = gaitCycles(mocapdata, 'FP2.ForY');
    
    % use dflowdata to determine, for each gait cycle,the type of perturbation
    if isempty(dflowdata)
        % generate a constant belt speed signal of 1.2 m/s
        beltspeed = zeros(size(tmocap)) + 1.2;
    else
        % get the belt speed and perturbation type from the imported dflow file
        beltspeed   = interp1(dflowdata.data(:,1),dflowdata.data(:,3),tmocap);
        perturbtype = interp1(dflowdata.data(:,1),dflowdata.data(:,8),tmocap);
    end
    nCycles = size(Rcycles,1);
    for i = 1:nCycles
        % look at belt speed variation (SD) to see if this is a perturbed gait cycle
        startsample = Rcycles(i,1);
        endsample   = Rcycles(i,2);
        if std(beltspeed(startsample:endsample)) > 0.01
            % we have a perturbation, now determine what type
            midpoint = round((startsample+endsample)/2);  % sample at midpoint of gait cycle
            % perturbtype indicates the perturbation type (1-9) of gait cycle i
            ptype(i) = perturbtype(midpoint);
        else
            ptype(i) = ntypes;  % this indicates a gait cycle without perturbation
        end
    end
    
    % calculate the EMG envelope, resample 48 ms into the future to account for the Delsys wireless system delay
    % see 
    temg = tmocap + 0.048;
    [emg,musclenames] = emgEnvelope(emgdata, temg);
    for i = 1:numel(musclenames)
        emgunits{i} = '% max';
    end

    % calculate generalized coordinates (x,y,angles) from mocap data
    % remove the first two (pelvis x,y) and convert to degrees
    [ang,angnames] = calcAngles(mocapdata);
    for i = 1:numel(angnames)
        angunits{i} = 'deg';
    end

    % extract the right vertical ground reaction force from the mocap data
    vGRF = getcolumn(mocapdata, "FP2.ForY");
    hGRF = getcolumn(mocapdata, "FP2.ForZ");

    % generate the whole data matrix and the labels 
    data = [emg ang vGRF hGRF beltspeed];
    datanames = [musclenames angnames {'vGRF' 'hGRF' 'belt speed'}];
    dataunits = [emgunits angunits {'N' 'N' 'm/s'}];

    % Rcycles and ptype are returned to the main program in a struct
    cycles.samples = Rcycles;
    cycles.ptype = ptype;
end
%=======================================================================
function [cycles, cycledurations] = gaitCycles(mocapdata, forcelabel)
% determine the gait cycles using vertical GRF
%
% Output: 
%       cycles......(nCycles x 2) each row has sample numbers at start and
%                   end of a gait cycle

    % grab the ground reaction force and filter it a little
    iFy = strcmp(mocapdata.colheaders, forcelabel);   % channel number for vertical GRF
    GRF = mocapdata.data(:,iFy);              
    GRF = GRF - min(GRF);     % compensate for any DC offset
    Fs = 100;  % sampling rate
    Fc = 10;   % low pass filter frequency
    [b,a] = butter(2, Fc/(0.5*Fs));
    GRF = filtfilt(b,a,GRF);
    t = mocapdata.data(:,1);  % time stamps

    % find the heelstrikes and gait cycles
    threshold = 150;                                    % Threshold to determine heel strike
    heelstrikes = find(diff(GRF>threshold) == 1);       % finds the samples where the grf passes the threshold
    heelstrikes = heelstrikes(11:end-10);               % Ignore first 10 and last 10 heelstrikes
    cycles = [heelstrikes(1:end-1) heelstrikes(2:end)]; % nx2 matrix, each row is start and end of a gait cycle
    cycledurations = t(cycles(:,2))-t(cycles(:,1));
    
    % find any outliers and remove them
    outliers = isoutlier(cycledurations,'percentiles',[0.1 99.9]);  % 0.1 percentile at both ends is considered outlier
    cycles = cycles(~outliers,:);  % remove any outlier gait cycles
    cycledurations = t(cycles(:,2))-t(cycles(:,1));
    noutliers = sum(outliers);
    if (noutliers>0)
        fprintf('   %d outlier gait cycle durations detected and removed.\n', noutliers);
    end
    fprintf('   mean gait cycle duration: %5.3f %s %5.3f s (N=%d).\n', ...
        mean(cycledurations),char(177),std(cycledurations),size(cycles,1) );
    
end
%===========================================================================
function [angledata, labels] = calcAngles(mocapdata)

% Inputs:
%	mocapdata...........imported mocap file
%
% Outputs:
%	angledata.......(Nsamples x 3) right hip, knee and ankle angles
%   labels..........(1 x 3) cell array with variable labels
%
%   sign convention: hip flexion, knee extension, ankle dorsiflexion are positive (compatible with OpenSim models)
%
% Notes:
%	- the code has been vectorized for best performance for large number of samples
%	- NaN is inserted when an angle requires a marker that was not visible

    % low pass filter frequency (Hz)
    f0 = 10;

    % extract columns of horizontal (Z) and vertical (Y) position data
    columns = {'T10.PosZ',  'T10.PosY',  'STRN.PosZ', 'STRN.PosY', ...
               'RGTRO.PosZ','RGTRO.PosY','LGTRO.PosZ','LGTRO.PosY', ...
               'RLEK.PosZ', 'RLEK.PosY', ...
               'RLM.PosZ',  'RLM.PosY',  ...
               'RHEE.PosZ', 'RHEE.PosY', ...
               'RMT5.PosZ', 'RMT5.PosY'}; 
    data = getcolumn(mocapdata, columns);
    % invert the Z coordinates of all markers, so +Z is now in walking direction
    data(:,1:2:end) =-data(:,1:2:end);  

    % replace all zeros (missing data) by NaN
    data(data==0) = NaN;
	
    % report if any data is missing
    Nsamples = size(data,1);
    Ncolumns = size(data,2);
    for i=1:Ncolumns
        missing = sum(isnan(data(:,i)));
        name = columns{i};
        if contains(name,'.PosZ') && (missing > 0)
	    fprintf('%10s: %5d frames missing (out of %5d)\n', ...
            strrep(name,'.PosZ',''), missing, Nsamples);
        end
    end

    T10 = data(:, [1 2]);
    STRN = data(:, [3 4]);
    RGTRO = data(:,[5 6]);
    LGTRO = data(:, [7 8]);
    RLEK = data(:,[9 10]);
    RLM = data(:,[11 12]);
    RHEE = data(:,[13 14]);
    RMT5 = data(:,[15 16]);
    midtrunk = (T10 + STRN)/2;      % point on midline of trunk
    midhip   = (RGTRO + LGTRO)/2;   % midpoint between left and right hip
    trunk_angle = angle(midhip, midtrunk);
    Rthigh_angle = angle(RLEK, RGTRO);
    Rshank_angle = angle(RLM, RLEK);
    Rfoot_angle = angle(RHEE, RMT5);
    Rhip_angle = Rthigh_angle - trunk_angle;
    Rknee_angle = Rshank_angle - Rthigh_angle;
    Rankle_angle = Rfoot_angle - Rshank_angle;

    % put them all together and convert to degrees
    angledata = 180/pi*[trunk_angle Rhip_angle Rknee_angle Rankle_angle];
    labels = {'pelvis_tilt', 'hip_flexion_r', 'knee_angle_r', 'ankle_angle_r'};

    % subtract the standing values (measured at t=0)
    angledata = angledata - angledata(1,:);
    
end
%===========================================================
function theta = angle(m1, m2)
% calculates angle (in degrees) of the body segment from marker m1 to marker m2
    x = m2(:,1) - m1(:,1);
    y = m2(:,2) - m1(:,2);
    theta = atan2(y,x);
end
%============================================================
function d = getcolumn(data,labels)
    % extract one or more columns of data
    for i=1:numel(labels)
        column = find(contains(data.colheaders, labels{i}));
        if isempty(column)
            error('data file did not have any column with label: %s\n', labels{i})
        else
            col(i) = column;
        end
    end
    d = data.data(:,col);
end
%============================================================
function [emg, names] = emgEnvelope(emgdata, times)
%
% Input: 
%   emgdata..............Data structure created by importdata from D-Flow analog file
%   times................Times at which the EMG envelope should be resampled
%
% Output:
%   emg..................EMG envelope sampled at specified timepoints

    passband = [30 300];  % recommended values: 30-300 Hz
    envelopefilter = 20;  % recommended value: 20 Hz
    emgchannels = 3:10; 
    names = emgdata.colheaders(emgchannels);  % these are the EMG channels

    % process emgdata into EMG envelope (band pass, rectify, low pass)
    emg = emgdata.data(:,emgchannels)/1000;     % convert microvolts to millivolts? (amplitudes are weird, check D-Flow setup)
    Fs = 1000;  % sampling frequency of EMG
    [b,a] = butter(2,passband/(Fs/2),'bandpass');
    emg = filtfilt(b,a,emg);
    
    % The envelope low pass filter should be as high as possible, so we don't lose
    % details, but not higher than 50 Hz (because we resample at 100 Hz).
    % If we don't have a large number of gait cycles averaged,
    % lower filter frequency is needed to make the EMG envelope smooth enough to
    % see the perturbation response.  20 Hz seems to be good for our dataset
    [b,a] = butter(2,envelopefilter/(Fs/2),'low');
    emg = filtfilt(b,a,abs(emg));

    % resample the EMG envelope at the mocap sample times
    emg = interp1(emgdata.data(:,1),emg,times,"linear","extrap");

end
%=======================================================================
function [AV,SD,nCycles,nBeltAbnormal,nAbnormal,nMissing,avDuration,sdDuration] = average_cycles(alldata,allcycles,type,nsam)
% make an average of data over selected gait cycles from multiple trials
% the average will have nsam+1 samples; sample 1 corresponds to 0% of the gait cycle, sample nsam+1 corresponds to 100%
% this way, we have exactly nsam time points in each gait cycle (the last one is the first sample of the next gait cycle)
% Inputs:
%   alldata.........Cell array with time series data for all trials
%   allcycles.......Cell array with gait cycle timing and type for all trials
%   type............The perturbation type to be included in this average
%   nsam............Number of samples we want in an average gait cycle
%
% Outputs:
%   AV...........(nsam+1 x nchannels) matrix with ensemble average of data over the selected gait cycles
%   SD...........(nsam+1 x nchannels) matrix with the SEM of the ensemble averages
%   nCycles......(nchannels x 1) number of gait cycles that were included in the average
%   nBeltAbnormal..number of gait cycles that were removed because of abnormal perturbation timing
%   nAbnormal.....(nchannels x 1) number of cycles removed because of it was outlier
    
    ntrials = numel(alldata);

    % select the cycles of the requested type
    ncycles = 0;
    for i = 1:ntrials
        selection = ( allcycles{i}.ptype == type );  % list of cycles in trial i with correct type
        allcycles{i}.samples = allcycles{i}.samples(selection,:);
        ncycles = ncycles + size(allcycles{i}.samples,1);
    end
    nchannels = size(alldata{1},2);  % number of columns in trial 1 data (assume other trials are same)
    rdata = zeros(nsam+1,nchannels,ncycles);  % here we will store all resampled gait cycles so we can average them
    durations = zeros(ncycles);  % to store the gait cycle durations
     
    % resample all selected gait cycles to make them all (nsam+1) samples
    k = 0;   % gait cycle counter
    for itrial = 1:ntrials
        data = alldata{itrial};
        cycles = allcycles{itrial}.samples;
        nsamples = size(data,1);
        s = (1:nsamples)';  % list of sample numbers
        for i = 1:size(cycles,1)
             k = k+1;
             s1 = cycles(i,1);   % sample number at the start of the gait cycle
             s2 = cycles(i,2);   % sample number at the end of gait cycle
             snew = s1 + (0:nsam)/nsam * (s2-s1);  % (non-integer) sample numbers for the (nsam+1) samples
             rdata(:,:,k) = interp1(s,data,snew);  % calculate and store resampled data for this gait cycle
             durations(k) = (s2-s1)*0.01;  % assuming 10 ms sampling time!
        end
    end

    % prepare output matrices
    nVar = size(rdata,2);
    nCycles = ncycles + zeros(nVar,1);
    nAbnormal = zeros(nVar,1);
    nMissing = zeros(nVar,1);
    AV = zeros(nsam+1,nVar);
    SD = zeros(nsam+1,nVar);
    avDuration = zeros(nVar,1);
    sdDuration = zeros(nVar,1);

    % first remove the gait cycles with incorrect belt speed control
    % (this happens sometimes if the subject steps on the other belt)
    cycles = 1:size(rdata,3);  % list of gait cycles
    done = 0;
    belt_speed_col = nVar;  % belt speed is the last column
    while ~done
    	AV(:,belt_speed_col) = mean(rdata(:,belt_speed_col,cycles),3);  % average over the 3rd index of the 3D matrix
        SD(:,belt_speed_col) =  std(rdata(:,belt_speed_col,cycles),[],3);
    
        % calculate RMS difference in belt speed, for all trials, 
        % compared to average
        RMSerrors = rms( squeeze(rdata(:,belt_speed_col,cycles)) - AV(:,belt_speed_col) );
        
        % only keep the cycles where RMS error is less than 0.15 m/s
        goodcycles = find(RMSerrors<0.15);
        done = (numel(goodcycles) == numel(cycles));  % we are done if all cycles were good
    	cycles = cycles(goodcycles); 
        durations = durations(goodcycles);
    end
    nBeltAbnormal = numel(cycles) - ncycles;  % this many cycles were removed for all variables
    nAbnormal(belt_speed_col) = 0;            % we don't have additional outliers for belt speed pattern alone

    % do the ensemble average of all variables
    % make a robust average, excluding outliers
    % we don't do the last variable, it's belt speed and we already have its average and sd
    ncycles = numel(cycles);
    for k = 1:nVar-1
        [AV(:,k),SD(:,k),nAbnormal(k),nMissing(k),avDuration(k),sdDuration(k)] = ...
            robustEnsembleAverage(squeeze(rdata(:,k,cycles)), durations);
        nCycles(k) = ncycles - nAbnormal(k) - nMissing(k);  % how many cycles are in the average for each variable?
    end
end
%========================================================================
function [av,sd,nOutliers,nMissing,avDuration,sdDuration] = robustEnsembleAverage(d, durations)
%
% Calculate ensemble average of gait cycles, with outliers removed
%
% Input:
%   d..................(nSam, nCycles) signal sampled at same time points in multiple gait cycles
%   durations..........(nCycles) durations of the gait cycles
%
% Output:
%   av.................(nSam x 1) ensemble average
%   sd.................(nSam x 1) ensemble standard deviation
%   N..................(scalar) number of cycles included in average

    % remove any gait cycles with missing data
    Noriginal = size(d,2);  % original number of gait cycles
    cycles = 1:Noriginal;
    nMissing = 0;
    for i = 1:Noriginal
        if isnan(sum(d(:,i)))
            nMissing = nMissing + 1;
            cycles = setdiff(cycles,i);
        end
    end

    % iteratively remove outliers
    done = 0;
    badcycles = [];
    nOutliers = 0;
    while ~done
        av = mean(d(:,cycles),2);   % average over the 2nd index
        sd = std(d(:,cycles),1,2);  % sd over the 2nd index, weight=1
        meanSD = mean(sd);  % mean of SD over all samples

        % calculate mean duration of the same gait cycles
        avDuration = mean(durations(cycles));
        sdDuration = std(durations(cycles));

        % for each cycle, calculate the RMS distance to the average
        RMSdiff = rms(d - av);
    
        % only keep the cycles where RMS distance is less than 3*meanSD
        outliers = setdiff(find(RMSdiff > 3*meanSD), badcycles);
        nOutliers = nOutliers + numel(outliers);

        % if there are no new outliers, we're done
        if numel(outliers) == 0
            done = 1;
        else
            badcycles = [badcycles outliers]; % add the outliers to the list
            cycles = setdiff(cycles,outliers); % remove them from the cycles
        end
    end

end
%===================================================================
function addPanelLabels
    c = gcf().Children;
    label = 'A';
    for i = numel(c):-1:1
        a = c(i);
        if strcmp(a.Type, 'axes')
            ar = a.InnerPosition(3)/a.InnerPosition(4);  % aspect ratio
            offset = 0.1;  % how far away from upper edge of axes
            t = text(a,1-offset/ar,1-offset,label,'Units','normalized','FontSize',12);
            set(t,'HorizontalAlignment','right')
            label = char(label+1);
        end
    end
end
